# Supplementary material for: Comparison of epidemiological characteristics and transmissibility of different strains of COVID-19 based on the incidence data of all local outbreaks in China as of March 1, 2022
Source: Front Public Health. 2022 Sep 15;10:949594. doi: 10.3389/fpubh.2022.949594 (PMC9521362; doi:10.3389/fpubh.2022.949594)
Supplement: Supplementary Table S1 — The value of R2 of nine pre-Delta strains, 13 Delta variant and eight Omicron variant outbreaks. [file Table_1.xlsx]

## Sheet: Sheet1
Table S1.The value of R2 of nine wild type and others strains, thirteen Delta variant and eight Omicron variant epidemics.
Strains	Epidemic	R2	P value
Wild type and others	2020-3-Harbin City	0.565	＜0.05
	2020-3-Guangzhou City	0.846	＜0.05
	2020-6-Fengtai District, Beijing	0.814	＜0.05
	2020-7-Urumqi City	0.791	＜0.05
	2020-7-Dalian City	0.714	＜0.05
	2020-11-Dalian City	0.693	＜0.05
	2021-1 Shijiazhuang City	0.827	＜0.05
	2021-1-Beijing City	0.47	＜0.05
	2021-1-Suihua City	0.879	＜0.05
Delta variant	2021-5-Guangzhou City	0.75	＜0.05
	2021-7-Nanjing City	0.771	＜0.05
	2021-7-Yangzhou City	0.904	＜0.05
	2021-7-Zhangjiajie City	0.659	＜0.05
	2021-9-Putian and Quanzhou City	0.74	＜0.05
	2021-9-Xiamen City	0.882	＜0.05
	2021-9-Harbin City	0.996	＜0.05
	2021-10-Ejina Banner	0.6	＜0.05
	2021-10-Heihe City	0.856	＜0.05
	2021-10-Shijiazhuang City	0.79	＜0.05
	2021-10-Dalian City	0.755	＜0.05
	2021-11-Shaoxing City	0.854	＜0.05
	2021-11-Xi’an City	0.902	＜0.05
Omicron variant	2021-12-Tianjin City	0.872	＜0.05
	2022-1-Anyang City	0.406	＜0.05
	2022-1-Zhuhai City	0.6	＜0.05
	2022-1-Hangzhou City	0.887	＜0.05
	2022-1-Shenzhen City	0.544	＜0.05
	2022-2-Suzhou City	0.867	＜0.05
	2022-2-Chengdu City	0.608	＜0.05
	2022-2-Dongguan City	0.634	＜0.05
